# Supplementary material for: Sertraline as a Multi-Target Modulator of AChE, COX-2, BACE-1, and GSK-3β: Computational and In Vivo Studies
Source: Molecules. 2024 Nov 14;29(22):5354. doi: 10.3390/molecules29225354 (PMC11596569; doi:10.3390/molecules29225354)
Supplement: Supplementary file 1 [file molecules-29-05354-s001.zip]

Archive with 1 entries (1 files):
- molecules-3269627-supplementary.pdf
